# Supplementary material for: Loss of neuronal Miro1 disrupts mitophagy and induces hyperactivation of the integrated stress response
Source: EMBO J. 2021 Jun 21;40(14):e100715. doi: 10.15252/embj.2018100715 (PMC8280823; doi:10.15252/embj.2018100715)
Supplement: Supplementary file 2 — Source Data for Appendix [file EMBJ-40-e100715-s006.zip]

Archive with 1 entries (1 files):
- embj2018100715-sup-0006-SDataAppendixFigS8.pdf
